# Supplementary material for: Two linear epitopes on the SARS-CoV-2 spike protein that elicit neutralising antibodies in COVID-19 patients
Source: Nat Commun. 2020 Jun 1;11:2806. doi: 10.1038/s41467-020-16638-2 (PMC7264175; doi:10.1038/s41467-020-16638-2)
Supplement: Supplementary file 4 — Source Data [file 41467_2020_16638_MOESM4_ESM.xlsx]

## Sheet: Sheet1
	Figure 1a
	COVID patients																									Recalled SARS
	1	2	3	4	5	6	7	8	9	10	11	12	13	14	15	16	17	18	19	20	21	22	23	24	25	1	2	3	4	5	6	7	8	9	10	11	12	13
% neutralisation	53.1	46.8	31.2	40.8	56.6	58.1	56	51.3	63.7	24.7	64.2	49.8	29.4	0	17.4	42.2	38.9	22.4	56.7	23.4	15.9	53.4	23.3	5.1	29	6.7	0	0	2.7	0	0	0	0	0	0	0	0.5	9.5
	Figure 1b
		recovered SARS
		1	2	3	4	5	6	7	8	9	10	11	12	13	HC
% neutralisation	SARS-CoV	91.9	89.6	72.8	89.7	0	70.3	57.5	56.9	87.6	33.7	92.2	56.7	81.9	0
	SARS-CoV-2	11.3	0.7	4.3	0	0	0	0.3	0	5	3.7	0	9.9	5.9	0
	Figure 1c
	Left panel
	Dilution	1		2		3		4		5		6		7		8		9		10		11		12		13		14		15		16		17		18		19		20		21
	50	79	77.6	95.7	96	88.8	90.7	78	77	89.8	88.6	78.7	80.6	13.6	1.2	98.7	97.6	87.5	87	86.7	87	79.6	79.7	77.2	78.2	97.5	99.5	84.8	83.1	84.5	87.2	93.6	93.4	83.2522	82.2876	83.5	83.5	51.4	49.9	66.5	62.1	76.9	79.4
	200	70.3	69.3	85.1	85.5	50.7	57	55.1	59.8	82	79.1	63.9	68.5	0	0	83.2	81.5	63.4	63.2	56.7	68.3	50.7	51.4	52.6	60	90.6	99.5	75	74.5	59.7	66.6	83.5	83.3	88.7259	88.067	65.3	63.9	21.6	26.9	40.7	47.6	38.7	49.6
	800	33.2	38	50.3	47	14.1	12	0	0	40.4	36.3	47.9	45.3	0	0	69.2	67.1	25.7	28.4	36.3	25.3	32.2	26.2	29.9	30.1	65.3	66.4	46.2	45.1	32.4	32.2	50.4	44.6	83.4067	81.6802	33.6	31.3	9.6	14.8	28.7	39.1	14.3	19.9
	3200	0	0	13.7	16.8	0	2.2	0	0	2.1	1.9	17.7	18.3	0	0	19.4	30.6	0	2.8	22	23.4	18.6	13.3	8.9	20.4	17.2	20.2	14	5.3	18.7	31.9	7.5	0.6	56.5052	63.7667	23.5	43.5	12.2	36.6	24.8	54.4	15.9	29.8
	12800	0	0	0	6.1	0	0	0	0	0	0	9.2	10.5	0	0	11.8	6.6	0	0	22.2	19.9	26.6	9.4	15.6	6.8	11.6	10.2	0	0	20.5	32	2.7	0	29.2144	18.4268	29	30.1	9.2	27	29.9	39.7	19.4	22.9
	right panel
	Dilution	22		23		24		25		26		27		28		29		30		31		32		33		34		35		36		37		38		39		40		41		Healthy
	50	96.1	96	71.5	71	93.5	92	95.3	93.6	98.5	97.6	87.4	81.5	90.1	81.9	41.6	47.9	80.9	74	62.2	72.5	99.8	99.6	91.9	89.8	91.3	89.9	85.3	88.1	93.5	95.4	96.5	97.1	88	88.8	97.1	96.2	87.5	88.2	85.7	87.3	0	0
	200	92.1	87.5	56.3	49.5	87.4	82.5	73.5	70.6	90.8	90.4	49.4	46.8	47.5	45.2	1.8	4.8	54.1	53.9	36.9	46.2	98	98.8	80.2	84.1	86.6	85.2	71	73.4	93	92.6	82.9	85.2	87.1	86	89.6	90.9	67.1	67.4	71.1	74.8	6.6	0
	800	74.9	71.5	32.6	29.8	59.2	63.1	36.5	39.4	63.9	70.5	0	9.6	16.3	26.6	0	0	36.7	30.2	24.8	41.8	93.9	95	62.5	65.9	54.8	64.2	52.8	57.9	81.5	83.1	50.3	53.7	77.3	75.4	76.6	77.4	40.9	36.9	49.9	45.6	0	0.4
	3200	53.5	45.7	24.3	19	38.9	35.5	25.6	16.9	23.6	22.7	1.1	0.7	5.1	12.7	0	16.4	4.6	2	22.6	27	62.7	62.9	37.4	45	36.7	37.2	45.7	38.9	69.7	65.5	41.2	30.4	63.2	59.9	52.7	54.9	16.5	28	32.5	14.2	3.5	0
	12800	29	27	24.3	20.4	15.8	17	17.9	15.2	7.2	13.3	0	0	0	0	0	0	0	0.1	20.8	12.4	42.5	31.8	33.3	24.6	29.7	23	34.2	27.6	54.8	45.3	5.2	10.4	52	34	38.3	31.4	23.2	17.7	6.8	10	0	0
	Figure 1d
		patients
	dilution	2			5			6			7			11			14			15			9
	16	126.612	111.557	118.613	115.855	121.454	122.605	128.661	128.231	124.865	141.739	130.197	125.062	143.48	145.557	133.68	127.286	120.771	127.765	119.571	126.915	131.659	156.976	153.449	168.612
	64	121.847	102.89	113.255	110.633	115.685	116.504	117.293	129.835	120.756	135.419	135.778	135.457	128.745	125.399	121.941	43.9475	37.5017	55.2936	92.9972	107.201	94.6983	143.446	146.015	149.309
	256	108.218	93.4459	101.007	89.6803	99.0793	99.5963	108.69	105.709	104.913	61.86794*	97.0871	118.534	117.895	111.355	98.2299	0.031229	1.85143	1.21635	4.28557	12.1631	1.92094	113.949	123.616	113.086
	1024	54.148	42.4963	65.3997	18.4922	27.3016	10.744	59.9285	82.9602	74.8893	3.1051	2.55459	3.64467	77.9987	100.065	11.24258*	0	0	0	0	0	0	65.4869	79.2637	79.717	*excluded technical triplicate
	4096	2.16519	2.73155	1.82296	0	1.50035	0	0.582332	0.283117	0.586483	0	0	0	0.005325	0.787633	0	0	0	0	0	0	0	15.6549	10.0942	5.39945
	16384	0	0	0	0	0	0	0	0	0	0.565353	0	0.601575	0	0	0	0	0	0	0	0	0	0	0	0
	65536	0	0	0	0	0	0	0	0	0	0	0	0.018237	0	0	0	0	0	0	0	0	0	0	0	0
	Figure 2a
		SARS-CoV-2 peptide pools
	patient ID	1	2	3	4	5	6	7	8	9	10	11	12	13	14	15	16	17	18	19	20	21	22	23	24	25	26	27	28	29	30	31
	2	0	0	0	0	0	0	0	0	0	0	0	0	0	0	0	0	0	0	0	0	0.38435	0	0	0	0	0	0	0	0	0	0
	5	0.8787	0	0.28055	0	0	0	0	0	0	0	0	0	0	2.28715	0	0	0	0	0	0	2.32555	0	0	0	0	0	0	0	0	0	0
	6	0	0	0	0	0	2.4844	0	0	0	0	0	0	0	1.16695	0	0	0	0	0	0	2.71735	0	0	0	0	0	0	0	0.78625	0	0
	7	0	0.5966	0.2869	0	0	0	0	0	0	0	0	0.12295	0	1.24545	0	0.1107	2.2113	0	0	0	0	0	0	0	0	0	0	0	1.4713	0	0
	8	0.98535	0.9972	0.9926	0.99395	0.69375	1.0105	0	1.12285	0.96925	0.93715	0.5725	0.90165	0.98165	0.95945	0.6747	0.87185	0.5521	0.6678	0.84515	1.40025	1.64735	0.8805	1.0311	0.92725	0.75525	0.72775	0.90455	0.798	1.22725	0.19575	0.88145
	9	0	0.2372	0.23845	0	0	0	0	0	0	0	0	0	0	1.45425	0	0	0	0	0	0	0	0	0	0	0	0	0	0	0	0	0.00235
	Figure 2b
	left panel
	patient ID	S14P1		S14P2		S14P3		S14P4		S14P5		Pool S14
	2	-0.694076	-0.558996	-0.718294	0.0211483	-0.705378	-0.282378	-0.863609	-0.828222	1.39649	1.82674	-0.134547	1.54113
	5	-0.57082	-0.589266	-0.667435	-0.569927	-0.759093	-0.637045	-0.719932	-0.729195	1.68261	1.63167	0.67128	1.25715
	6	-0.70126	-0.701607	-0.715605	-0.677079	-0.579832	-0.511881	-0.70407	-0.712895	1.40607	1.70972	0.821743	1.3667
	7	-0.667932	-0.601548	-0.673002	-0.638918	-0.723142	-0.63197	-0.681987	-0.676323	1.51412	1.69142	0.770781	1.3185
	8	0.42096	0.0163086	-0.40117	-0.403575	-0.753912	-0.481138	-0.75201	-0.0720538	-1.60159	1.05978	0.765115	2.20329
	9	-0.555791	-0.679251	-0.644637	-0.719926	-0.721947	-0.771031	-0.494696	-0.475604	1.63873	1.95995	0.497072	0.967139
	right panel
	patient ID	S21P1		S21P2		S21P3		S21P4		S21P5		S21P6
	2	-0.591667	-0.560969	1.90072	1.47618	-0.604183	-0.67376	-0.586417	-0.65331	-0.793763	-0.726983	0.633596	1.18056
	5	-0.481747	-0.80013	1.16601	0.0990393	0.395791	-0.234421	-0.568243	-0.760624	-1.14322	-0.618505	0.574091	2.37196
	6	-0.678714	-0.657438	1.80451	1.55741	-0.627905	-0.644254	-0.648769	-0.669166	-0.680183	-0.642088	0.727911	1.15869
	7	-0.6798	-0.67321	1.26961	1.09139	-0.646462	-0.66071	-0.671652	-0.676468	-0.683489	-0.679991	1.33732	1.67346
	8	-0.628651	-0.494839	2.39359	1.3761	-0.347438	-0.790788	-0.405438	-0.601535	-0.631641	-0.719974	0.120649	0.729964
	9	-0.473935	0.0101286	1.68415	-0.474356	0.0234293	-1.30895	-0.0960516	-0.555413	-0.928347	-0.0541459	-0.0212976	2.19479
	Figure 2c
	left panel						right panel
	patient ID	S14P5		S45P3			patient ID	S21P2		S51P5
	2	0.582229	0.627078	0.418533	0.446923		2	1.93742	1.8664	1.41766	1.38176
	5	1.91842	1.881	1.15538	1.13516		5	0.468288	0.460009	0.444808	0.426073
	6	3.07326	3.12006	1.88534	1.90914		6	3.91471	3.91199	2.10355	2.19128
	7	1.4498	1.44796	0.883522	0.853125		7	4	4	4	4
	8	1.90114	1.8738	2.09123	2.10141		8	3.63411	3.74641	2.15785	2.15112
	9	2.66894	2.77305	1.54767	1.62624		9	0.674383	0.677106	0.615888	0.671082
	Figure 2d
	left panel		normalized Ods				Right panel		normalized Ods
	COVID-19 patients		Healthy controls				COVID-19 patients		Healthy controls
	0.92505	0.93755	0.5945	-0.3094			0.48565	1.1792	0.3113	0.23055
	0.4532	0.4778	0.6298	-0.0704			0.2108	0.3712	0.3981	0.32005
	0.3044	0.327	0.5405	-0.3103			1.86905	1.96585	0.284	0.24725
	0.4518	1.22475	0.5879	-0.2897			2.81195	2.6706	0.2887	0.22655
	1.87715	1.78195	0.4401	-0.3614			0.25175	0.28495	0.2252	0.17545
	1.6697	1.6687	0.4045	-0.4899			1.38495	1.32615	0.1729	0.07505
	1.06115	1.09085	0.5605	-0.3747			0.3837	0.5591	0.3165	0.22635
	1.23085	1.06885	0.4254	-0.5115			0.2359	0.4298	0.4089	0.27135
	1.3012	1.77955	0.9626	-0.006			2.45265	2.33455	0.3572	0.22545
	0.1054	0.80925	0.976	0.0342			0.66225	0.68885	0.3064	0.23065
	2.45065	2.18035	0.5	-0.4137			1.07135	1.4816	0.2165	0.13195
	0.85565	0.83895	0.6272	-0.3374			0.3008	0.4785	0.2052	0.12375
	0.326	0.36	0.4149	-0.4663			0.2069	0.3518	0.1947	0.11085
	0.1767	0.85605	0.7705	0.1314			1.15875	1.33825	0.4992	0.38005
	0.0753	0.79115	2.122	1.2964			0.33705	0.9745	1.1116	1.04805
	0.94745	0.77275	0.588	-0.3886			0.6034	0.69	0.1936	0.10615
	1.8493	1.8451	0.6814	-0.2613			1.76625	1.95025	0.4659	0.36075
	0.1574	0.82335	0.4329	-0.4825			0.371	0.5592	0.197	0.10865
	1.60235	1.04895	0.4654	-0.5182			0.3625	0.5053	0.1961	0.10615
	0.1489	0.87165	0.5471	-0.3844			0.1852	0.3505	0.2337	0.14835
	0.3116	0.97065	0.642	-0.2567			0.22925	0.8938	0.3293	0.22965
	0.0635	0.79285	0.7135	-0.2487			0.3452	0.5011	0.3797	0.29445
	0.4244	0.4573	0.8536	0.1836			0.5373	0.5967	0.7673	0.63095
	0.3336	1.04855	0.4637	-0.4354			1.42585	1.61365	0.2144	0.12235
	0.1356	0.84575	0.7854	-0.0023			0.359	0.4799	0.4935	0.39715
	0.90625	0.76135	0.6929	-0.1792			1.271	1.3676	0.4599	0.37055
	0.2006	0.95865	0.5027	-0.4729			1.15945	1.7411	0.2352	0.14985
	0.1432	0.85465	0.4716	-0.4556			0.346	0.5366	0.1925	0.12445
	0.339	0.3508					0.26705	0.9027
	0.1585	0.83915					0.2915	0.4489
	0.3964	0.4135					2.25645	2.5485
	0.1161	0.81875					1.05165	1.3703
	0.7931	0.8352					0.25445	0.9569
	1.3473	1.3718					0.4375	0.6153
	0.4906	0.4902					1.84595	2.32005
	0.1629	0.88725					0.20455	0.8824
	1.25205	1.06935					2.20055	2.26565
	0.7156	0.7636					0.31265	0.9613
	1.90295	1.60075					0.2751	0.4162
	0.3554	0.3776
	0.1187	0.82815
	Figure 2e
	left panel						right panel
	IC50	Peptide S14P5 IgG					IC50	Peptide S21P2 IgG
	741.2	0.92505	0.93755				741.2	1.00285	0.99975
	783.2	0.4532	0.4778				783.2	0.95105	1.4857
	224.9	0.3044	0.327				224.9	0.48565	1.1792
	229.4	0.4518	1.22475				229.4	0.2108	0.3712
	694.4	1.87715	1.78195				694.4	1.86905	1.96585
	835.5	1.6697	1.6687				835.5	2.81195	2.6706
	816.8	1.06115	1.09085				816.8	0.25175	0.28495
	711.4	1.23085	1.06885				711.4	1.38495	1.32615
	1603	1.3012	1.77955				1603	0.3837	0.5591
	47.75	0.1054	0.80925				47.75	0.2359	0.4298
	1397	2.45065	2.18035				1397	2.45265	2.33455
	385.3	0.85565	0.83895				385.3	0.66225	0.68885
	246.6	0.326	0.36				246.6	1.07135	1.4816
	154.1	0.1767	0.85605				154.1	0.3008	0.4785
	289	0.0753	0.79115				289	0.2069	0.3518
	1044	0.94745	0.77275				1044	1.15875	1.33825
	907.7	1.8493	1.8451				907.7	0.33705	0.9745
	245.2	0.1574	0.82335				245.2	0.6034	0.69
	811.5	1.60235	1.04895				811.5	1.76625	1.95025
	4188	0.1489	0.87165				4188	0.371	0.5592
	236.5	0.3116	0.97065				236.5	0.3625	0.5053
	166.1	0.0635	0.79285				166.1	0.1852	0.3505
	178	0.4244	0.4573				178	0.22925	0.8938
	192.7	0.3336	1.04855				192.7	0.3452	0.5011
	247.1	0.1356	0.84575				247.1	0.5373	0.5967
	1487	0.90625	0.76135				1487	1.42585	1.61365
	332.7	0.2006	0.95865				332.7	0.359	0.4799
	217.8	0.1432	0.85465				217.8	1.271	1.3676
	0.5924	0.339	0.3508				0.5924	1.15945	1.7411
	92.94	0.1585	0.83915				92.94	0.346	0.5366
	435.1	0.3964	0.4135				435.1	0.26705	0.9027
	2.528e-05	0.1161	0.81875				2.528e-05	0.2915	0.4489
	2842	0.7931	0.8352				2842	2.25645	2.5485
	1098	1.3473	1.3718				1098	1.05165	1.3703
	860	0.4906	0.4902				860	0.25445	0.9569
	316	0.1629	0.88725				316	0.4375	0.6153
	3851	1.25205	1.06935				3851	1.84595	2.32005
	4533	0.7156	0.7636				4533	0.20455	0.8824
	2261	1.90295	1.60075				2261	2.20055	2.26565
	322.2	0.3554	0.3776				322.2	0.31265	0.9613
	189.5	0.1187	0.82815				189.5	0.2751	0.4162
	Figure 3c
	left panel			Middle panel			Rght panel
	Non-depleted	S14P5		Non-depleted	S21P2		Non-depleted	S14P5 + S21P2
	99.7191	7.71871		101.213	2.27123		100.438	3.08701
	100.281	7.92677		98.7873	2.1851		99.562	2.99801
	Figure 3d
	Left panel			right panel
	Non-depleted	S14P5		Non-depleted	S21P2
	99.7509	99.2714		99.7655	75.6552
	100.249	103.284		100.234	77.8483
	Figure 3e
	Non-depleted	S14P5	S21P2	S14P5 + S21P2
	115.185	76.9196	86.866	70.1725
	100.366	74.6637	78.0146	64.1408
	88.0686	81.0449	75.1448	66.4036
	Supp Fig 1a
	Recovered SARS ID	1	2	3	4	5	6	7	8	9	10	11	12	13	14	15	16	17	18	19	20	21	22	23	24	25	26	27	28	29	30	31
	1	0	0.1361	0.2035	0	0	0	0	0	0	0	0	0	0	0	0	0	0	0	0	0	0	0	0	0	0	0	0	0	0	0	0
	2	0	0.47135	0.4209	0	0	0	0	0	0	0	0	0	0.0499	0	0	0	0	0	0	0	0	0	0	0	0	0	0	0	0	0	0.01525
	3	0	0.1023	0.158	0	0	0	0	0	0	0	0	0	0	0	0	0	0	0	0	0	0	0	0	0	0	0	0	0	0	0	0
	4	0	0.3263	0.4737	0	0	0	0	0	0	0	0	0	0	0	0	0	0	0	0	0	0	0	0	0	0	0	0	0	0	0	0
	5	0	0.18725	0.2398	0	0	0	0	0	0	0	0	0	0	0	0	0	0	0	0	0	0	0	0	0	0	0	0	0	0	0	0
	Supp Fig 1b
		SARS-CoV peptide pools
	patient ID	32	33	34	35	36	37	38	39	40	41	42	43	44	45	46	47	48	49	50	51	52	53	54	55	56	57	58	59	60	61	62
	2	0	0	0	0	0	0	0	0	0	0	0	0	0	0	0	0	0	0	0	0.0277	0	0	0	0	0	0	0	0	0	0	0
	5	0	0	0	0	0	0	0	0	0	0	0	0	0	0	0	0	0	0	0	0	0	0	0	0	0	0	0	0	0.33625	0	0
	6	0	0	0	0	0	0	0	0	0	0	0	0	0	0	0	0	0	0	0	2.2162	0	0	0	0	0	0	0	0	0.3911	0	0
	7	0	0	0	0	0	0	0	0	0	0	0	0	0	0	0	0	0	0	0	0	0	0	0	0	0	0	0	0	0.94935	0	0
	8	0.55805	0.7904	0.6194	0.8355	0.6678	0.7205	0.63855	0.694	0.53855	0.708	0.7133	0.72595	0.5151	0.704	0.6332	0.85165	0.5884	0.5109	0.7681	1.80135	0.6304	0.5306	0.64645	0.5987	0.7385	0.76835	0.6989	0.6185	1.10915	0.81165	0.86055
	9	0	0	0	0	0	0	0	0	0	0	0	0	0	0	0	0	0	0	0	0	0	0	0	0	0	0	0	0	0	0	0
	Supp Fig 1c
		SARS-CoV peptide pools
	Recovered SARS ID	32	33	34	35	36	37	38	39	40	41	42	43	44	45	46	47	48	49	50	51	52	53	54	55	56	57	58	59	60	61	62
	1	0	0	0	0	0	0	0	0	0	0	0	0	0	0	0	0	0	0	0	0	0	0	0	0	0	0	0	0	0	0	0
	2	0	0	0	0	0	0	0	0	0	0	0	0	0	0	0	0	0	0	0	0	0	0	0	0	0	0	0.0252	0	0	0.00565	0
	3	0	0	0	0	0	0	0	0	0	0	0	0	0	0	0	0	0	0	0	0	0	0	0	0	0	0	0	0	0	0	0
	4	0	0	0	0	0	0	0	0	0	0	0	0	0	0	0	0	0	0	0	0	0	0	0	0	0	0	0	0	0	0	0
	5	0	0	0	0	0	0	0	0	0	0	0	0	0	0	0	0	0	0	0	0	0	0	0	0	0	0	0	0	0	0	0
